# Supplementary material for: Geographical and environmental determinants of the genetic structure of wild barley in southeastern Anatolia
Source: PLoS One. 2018 Feb 8;13(2):e0192386. doi: 10.1371/journal.pone.0192386 (PMC5805283; doi:10.1371/journal.pone.0192386)
Supplement: S1 Table — (XLSX) [file pone.0192386.s006.xlsx]

## Sheet: Sheet1
Table S1										Membership to STRUCTURE inferred group
Number	ACCESSION	Status	Pop	Origin	Altitude (m)	LatN	LogE	STRUCTURE group	Cluster 1	Cluster 2	Cluster 3	Accession name	(old) accession-no.	new accession-no.	Source/Collector	Collection
1	H011	wild	H1	Turkey, 19.1 km E from Antakya	150	36.2558	36.4672	G1-W	0.007	0.991	0.002
2	H012	wild	H1	Turkey, 19.1 km E from Antakya	150	36.2558	36.4672	G1-W	0.004	0.982	0.014
3	H013	wild	H1	Turkey, 19.1 km E from Antakya	150	36.2558	36.4672	G1-W	0.005	0.89	0.105
4	H014	wild	H1	Turkey, 19.1 km E from Antakya	150	36.2558	36.4672	G1-W	0.009	0.976	0.015
5	H015	wild	H1	Turkey, 19.1 km E from Antakya	150	36.2558	36.4672	G1-W	0.009	0.989	0.002
6	454	wild	H1	Turkey, 19.1 km E from Antakya	150	36.2558	36.4672	G1-W	0.011	0.987	0.002	HP-10			Hakan Özkan	MPIZ922
7	455	wild	H1	Turkey, 19.1 km E from Antakya	150	36.2558	36.4672	G1-W	0.003	0.981	0.016	HP-10			Hakan Özkan	MPIZ922
8	732	wild	H1	Turkey, 19.1 km E from Antakya	150	36.2558	36.4672	G1-W	0.013	0.814	0.173	HP-10			Hakan Özkan	MPIZ922
9	733	wild	H1	Turkey, 19.1 km E from Antakya	150	36.2558	36.4672	G1-W	0.005	0.991	0.004	HP-10			Hakan Özkan	MPIZ922
10	H021	wild	H2	Turkey, 32.9 km E from Antakya	150	36.2475	36.5247	G1-W	0.002	0.991	0.007
11	H022	wild	H2	Turkey, 32.9 km E from Antakya	150	36.2475	36.5247	G1-W	0.002	0.982	0.016
12	H023	wild	H2	Turkey, 32.9 km E from Antakya	150	36.2475	36.5247	G1-W	0.189	0.802	0.009
13	H024	wild	H2	Turkey, 32.9 km E from Antakya	150	36.2475	36.5247	G1-W	0.002	0.993	0.005
14	H025	wild	H2	Turkey, 32.9 km E from Antakya	150	36.2475	36.5247	G1-W	0.01	0.974	0.016
15	456	wild	H2	Turkey, 32.9 km E from Antakya	150	36.2475	36.5247	G1-W	0.005	0.772	0.223	HP-11			Hakan Özkan	MPIZ922
16	506	wild	H2	Turkey, 32.9 km E from Antakya	150	36.2475	36.5247	Admixture	0.113	0.637	0.25	HP-11			Hakan Özkan	MPIZ922
17	H041	wild	H4	Turkey, 85.6 km E from Birecik to Şanlıurfa	780	37.1231	38.6803	G1-E	0.939	0.032	0.029
18	H042	wild	H4	Turkey, 85.6 km E from Birecik to Şanlıurfa	780	37.1231	38.6803	Admixture	0.571	0.385	0.044
19	H044	wild	H4	Turkey, 85.6 km E from Birecik to Şanlıurfa	780	37.1231	38.6803	G1-E	0.949	0.028	0.023
20	H045	wild	H4	Turkey, 85.6 km E from Birecik to Şanlıurfa	780	37.1231	38.6803	Admixture	0.392	0.555	0.053
21	H051	wild	H5	32.4 km N from Şanlıurfa to Siverek	800	37.4103	38.7786	Admixture	0.643	0.005	0.352
22	H052	wild	H5	32.4 km N from Şanlıurfa to Siverek	800	37.4103	38.7786	G1-E	0.854	0.124	0.022
23	H053	wild	H5	32.4 km N from Şanlıurfa to Siverek	800	37.4103	38.7786	Admixture	0.616	0.382	0.002
24	H054	wild	H5	32.4 km N from Şanlıurfa to Siverek	800	37.4103	38.7786	G1-E	0.932	0.066	0.002
25	H056	wild	H5	32.4 km N from Sanlıurfa to Siverek	800	37.4103	38.7786	G1-E	0.929	0.069	0.002
26	734	wild	H5	Turkey, 32.4 km N from Şanlıurfa to Siverek	800	37.4103	38.7786	G1-E	0.933	0.028	0.039	HP-14			Hakan Özkan	MPIZ922
27	H062	wild	H6	Turkey, 48.7 km N Şanlıurfa to Siverek	780	37.4933	38.8767	Admixture	0.658	0.338	0.004
28	H063	wild	H6	Turkey, 48.7 km N Şanlıurfa to Siverek	780	37.4933	38.8767	Admixture	0.639	0.36	0.001
29	H064	wild	H6	Turkey, 48.7 km N Şanlıurfa to Siverek	780	37.4933	38.8767	Admixture	0.676	0.32	0.004
30	459	wild	H6	Turkey, 48.7 km N Şanlıurfa to Siverek	780	37.4933	38.8767	Admixture	0.632	0.361	0.007	HP-15			Hakan Özkan	MPIZ922
31	460	wild	H6	Turkey, 48.7 km N Şanlıurfa to Siverek	780	37.4933	38.8767	G1-E	0.992	0.006	0.002	HP-15			Hakan Özkan	MPIZ922
32	461	wild	H6	Turkey, 48.7 km N Şanlıurfa to Siverek	780	37.4933	38.8767	G1-E	0.73	0.268	0.002	HP-15			Hakan Özkan	MPIZ922
33	H073	wild	H7	5.3 km NW from Ovadağ to Pirinçlik/Diyarbakır	1140	37.7478	39.9536	G1-E	0.993	0.003	0.004
34	H074	wild	H7	5.3 km NW from Ovadağ to Pirinçlik/Diyarbakır	1140	37.7478	39.9536	G1-E	0.899	0.093	0.008
35	H075	wild	H7	5.3 km NW from Ovadağ to Pirinçlik/Diyarbakır	1140	37.7478	39.9536	G1-E	0.993	0.003	0.004
36	H081	wild	H8	Turkey, 12.9 NW from Ovadağ to Pirinçlik/Diyarbakır	1007	37.7919	39.955	G1-E	0.994	0.004	0.002
37	H082	wild	H8	Turkey, 12.9 NW from Ovadağ to Pirinçlik/Diyarbakır	1007	37.7919	39.955	G1-E	0.97	0.012	0.018
38	H083	wild	H8	Turkey, 12.9 NW from Ovadağ to Pirinçlik/Diyarbakır	1007	37.7919	39.955	G1-E	0.987	0.01	0.003
39	H084	wild	H8	Turkey, 12.9 NW from Ovadağ to Pirinçlik/Diyarbakır	1007	37.7919	39.955	G1-E	0.994	0.004	0.002
40	H085	wild	H8	Turkey, 12.9 NW from Ovadağ to Pirinçlik/Diyarbakır	1007	37.7919	39.955	G1-E	0.994	0.004	0.002
41	735	wild	H8	Turkey, 12.9 NW from Ovadağ to Pirinçlik/Diyarbakır	1007	37.7919	39.955	G1-E	0.976	0.022	0.002	HP-16			Hakan Özkan	MPIZ922
42	736	wild	H8	Turkey, 12.9 NW from Ovadağ to Pirinçlik/Diyarbakır	1007	37.7919	39.955	G1-E	0.994	0.004	0.002	HP-16			Hakan+P44:Q44 Özkan	MPIZ922
43	H092	wild	H9	Turkey, 18.5 km NW from Ovadağ to Pirinçlik/Diyarbakır	920	37.8214	39.9928	G1-E	0.994	0.003	0.003
44	H093	wild	H9	Turkey, 18.5 km NW from Ovadağ to Pirinçlik/Diyarbakır	920	37.8214	39.9928	G1-E	0.992	0.005	0.003
45	737	wild	H9	Turkey, 18.5 km NW from Ovadağ to Pirinçlik/Diyarbakır	920	37.8214	39.9928	G1-E	0.994	0.004	0.002	HP-17			Hakan+P44:Q44 Özkan	MPIZ922
46	H101	wild	H10	20.1 km SW from Pirinçlik/Diyarbakır	1080	37.8672	39.8514	G1-E	0.992	0.006	0.002
47	H102	wild	H10	20.1 km SW from Pirinçlik/Diyarbakır	1080	37.8672	39.8514	G1-E	0.995	0.004	0.001
48	H105	wild	H10	20.1 km SW from Pirinçlik/Diyarbakır	1080	37.8672	39.8514	G1-E	0.995	0.004	0.001
49	H106	wild	H10	20.1 km SW from Pirinçlik/Diyarbakır	1080	37.8672	39.8514	G1-E	0.996	0.003	0.001
50	H111	wild	H11	20 km SW from Pirinçlik/Diyarbakır	1260	37.8444	39.7994	G1-E	0.994	0.004	0.002
51	H112	wild	H11	21 km SW from Pirinçlik/Diyarbakır	1260	37.8444	39.7994	G1-E	0.995	0.003	0.002
52	H113	wild	H11	22 km SW from Pirinçlik/Diyarbakır	1260	37.8444	39.7994	G1-E	0.995	0.003	0.002
53	H114	wild	H11	23 km SW fromPirinçlik/Diyarbakır	1260	37.8444	39.7994	G1-E	0.994	0.005	0.001
54	H115	wild	H11	24 km SW from Pirinçlik/Diyarbakır	1260	37.8444	39.7994	G1-E	0.995	0.003	0.002
55	H123	wild	H12	Turkey, 6.3 km N from Karabahçe (42.9 km W from Diyarbakır to Siverek)	1070	37.8392	39.7231	G1-E	0.93	0.068	0.002
56	H124	wild	H12	Turkey, 6.3 km N from Karabahçe (42.9 km W from Diyarbakır to Siverek)	1070	37.8392	39.7231	G1-E	0.811	0.187	0.002
57	H125	wild	H12	Turkey, 6.3 km N from Karabahçe (42.9 km W from Diyarbakır to Siverek)	1070	37.8392	39.7231	G1-E	0.93	0.067	0.003
58	H126	wild	H12	Turkey, 6.3 km N from Karabahçe (42.9 km W from Diyarbakır to Siverek)	1070	37.8392	39.7231	G1-E	0.988	0.01	0.002
59	738	wild	H12	Turkey, 6.3 km N from Karabahçe (42.9 km W from Diyarbakır to Siverek)	1070	37.8392	39.7231	G1-E	0.985	0.013	0.002	HP-21			Hakan Özkan	MPIZ922
60	739	wild	H12	Turkey, 6.3 km N from Karabahçe (42.9 km W from Diyarbakır to Siverek)	1070	37.8392	39.7231	G1-E	0.938	0.059	0.003	HP-21			Hakan Özkan	MPIZ922
61	H131	wild	H13	Turkey, 4,6 km SW from Karabahçe	1180	37.7719	39.7342	G1-E	0.996	0.003	0.001
62	H132	wild	H13	Turkey, 4,6 km SW from Karabahçe	1180	37.7719	39.7342	G1-E	0.927	0.051	0.022
63	H133	wild	H13	Turkey, 4,6 km SW from Karabahçe	1180	37.7719	39.7342	G1-E	0.992	0.006	0.002
64	H135	wild	H13	Turkey, 4,6 km SW from Karabahçe	1180	37.7719	39.7342	G1-E	0.992	0.006	0.002
65	H136	wild	H13	Turkey, 4,6 km SW from Karabahçe	1180	37.7719	39.7342	G1-E	0.981	0.015	0.004
66	463	wild	H13	Turkey, 4,6 km SW from Karabahçe	1180	37.7719	39.7342	G1-E	0.991	0.006	0.003	HP-22			Hakan Özkan	MPIZ922
67	H141	wild	H14	17.9 km SW from Karabahçe	1160	37.7414	39.7139	G1-E	0.994	0.004	0.002
68	H142	wild	H14	17.9 km SW from Karabahçe	1160	37.7414	39.7139	G1-E	0.992	0.005	0.003
69	H143	wild	H14	17.9 km SW from Karabahçe	1160	37.7414	39.7139	G1-E	0.988	0.01	0.002
70	H144	wild	H14	17.9 km SW from Karabahçe	1160	37.7414	39.7139	G1-E	0.982	0.004	0.014
71	H145	wild	H14	17.9 km SW from Karabahçe	1160	37.7414	39.7139	G1-E	0.994	0.004	0.002
72	H153	wild	H15	Turkey, 21.7 km SW from Karabahçe	1235	37.7142	39.7342	G1-E	0.961	0.034	0.005
73	H154	wild	H15	Turkey, 21.7 km SW from Karabahçe	1235	37.7142	39.7342	G1-E	0.988	0.009	0.003
74	H156	wild	H15	Turkey, 21.7 km SW from Karabahçe	1235	37.7142	39.7342	G1-E	0.981	0.015	0.004
75	464	wild	H15	Turkey, 21.7 km SW from Karabahçe	1235	37.7142	39.7342	G1-E	0.99	0.007	0.003	HP-24			Hakan Özkan	MPIZ922
76	H161	wild	H16	33.7 km SW from Karabahçe	1150	37.6383	39.7103	G1-E	0.994	0.004	0.002
77	H162	wild	H16	33.7 km SW from Karabahçe	1150	37.6383	39.7103	G1-E	0.993	0.005	0.002
78	H163	wild	H16	33.7 km SW from Karabahçe	1150	37.6383	39.7103	G1-E	0.992	0.005	0.003
79	H165	wild	H16	33.7 km SW from Karabahçe	1150	37.6383	39.7103	G1-E	0.994	0.004	0.002
80	H172	wild	H17	33.7 km SW from Karabahçe	1150	37.6383	39.7103	G1-E	0.991	0.007	0.002
81	H173	wild	H17	33.7 km SW from Karabahçe	1150	37.6383	39.7103	G1-E	0.995	0.002	0.003
82	H174	wild	H17	33.7 km SW from Karabahçe	1150	37.6383	39.7103	G1-E	0.991	0.007	0.002
83	H181	wild	H18	37.9 km SW from Karabahçe	1180	37.6075	39.7281	G1-E	0.996	0.003	0.001
84	H182	wild	H18	37.9 km SW from Karabahçe	1180	37.6075	39.7281	G1-E	0.997	0.002	0.001
85	H183	wild	H18	37.9 km SW from Karabahçe	1180	37.6075	39.7281	G1-E	0.979	0.019	0.002
86	H184	wild	H18	37.9 km SW from Karabahçe	1180	37.6075	39.7281	G1-E	0.997	0.002	0.001
87	H185	wild	H18	37.9 km SW from Karabahçe	1180	37.6075	39.7281	G1-E	0.996	0.003	0.001
88	466	wild	H18	Turkey, 37.9 km SW from Karabahçe	1180	37.6075	39.7281	G1-E	0.995	0.003	0.002	HP-26			Hakan Özkan	MPIZ922
89	H191	wild	H19	Turkey, 41.6 km SW from Karabahçe	1170	37.5856	39.7433	G1-E	0.83	0.071	0.099
90	H192	wild	H19	Turkey, 41.6 km SW from Karabahçe	1170	37.5856	39.7433	G1-E	0.876	0.028	0.096
91	H202	wild	H20	Turkey, 48.7 km SW from Karabahçe	1030	37.5525	39.7017	G1-E	0.995	0.003	0.002
92	H204	wild	H20	Turkey, 48.7 km SW from Karabahçe	1030	37.5525	39.7017	G1-E	0.995	0.003	0.002
93	H205	wild	H20	Turkey, 48.7 km SW from Karabahçe	1030	37.5525	39.7017	G1-E	0.992	0.005	0.003
94	469	wild	H20	Turkey, 48.7 km SW from Karabahçe	1030	37.5525	39.7017	G1-E	0.854	0.144	0.002	HP-28			Hakan Özkan	MPIZ922
95	H213	wild	H21	27.6 km SW from Karacadağ ( 69.6 km from Karabahçe)	950	37.6278	39.5611	G1-E	0.971	0.007	0.022
96	H214	wild	H21	27.6 km SW from Karacadağ ( 69.6 km from Karabahçe)	950	37.6278	39.5611	G1-E	0.815	0.012	0.173
97	H215	wild	H21	27.6 km SW from Karacadağ ( 69.6 km from Karabahçe)	950	37.6278	39.5611	G1-E	0.996	0.003	0.001
98	H221	wild	H22	6.2 km S from Hasankeyf to Midyat	640	37.7111	41.4564	G1-E	0.845	0.004	0.151
99	H231	wild	H23	Turkey, 9.7 km S from Hasankeyf to Midyat	720	37.6814	41.4525	G1-E	0.993	0.004	0.003
100	H232	wild	H23	Turkey, 9.7 km S from Hasankeyf to Midyat	720	37.6814	41.4525	G1-E	0.992	0.004	0.004
101	H233	wild	H23	Turkey, 9.7 km S from Hasankeyf to Midyat	720	37.6814	41.4525	G1-E	0.994	0.004	0.002
102	H234	wild	H23	Turkey, 9.7 km S from Hasankeyf to Midyat	720	37.6814	41.4525	G1-E	0.923	0.064	0.013
103	H235	wild	H23	Turkey, 9.7 km S from Hasankeyf to Midyat	720	37.6814	41.4525	G1-E	0.827	0.129	0.044
104	H236	wild	H23	Turkey, 9.7 km S from Hasankeyf to Midyat	720	37.6814	41.4525	G1-E	0.991	0.005	0.004
105	741	wild	H23	Turkey, 9.7 km S from Hasankeyf to Midyat	720	37.6814	41.4525	G1-E	0.985	0.004	0.011	HP-30			Hakan Özkan	MPIZ922
106	H241	wild	H24	Turkey,31.5 km S from Hasankeyf to Midyat	1040	37.5322	41.3583	G1-E	0.851	0.008	0.141
107	H243	wild	H24	Turkey,31.5 km S from Hasankeyf to Midyat	1040	37.5322	41.3583	G1-E	0.858	0.008	0.134
108	H245	wild	H24	Turkey,31.5 km S from Hasankeyf to Midyat	1040	37.5322	41.3583	G1-E	0.948	0.049	0.003
109	H252	wild	H25	Turkey, 37.5 km NW from Mardin to Diyarbakır	940	37.5317	40.5231	G1-E	0.824	0.171	0.005
110	H253	wild	H25	Turkey, 37.5 km NW from Mardin to Diyarbakır	940	37.5317	40.5231	G1-E	0.758	0.239	0.003
111	H254	wild	H25	Turkey, 37.5 km NW from Mardin to Diyarbakır	940	37.5317	40.5231	G1-E	0.899	0.094	0.007
112	H261	wild	H26	Turkey, 32.2 km W from Adıyaman to Besni	730	37.7022	38.0122	G1-W	0.007	0.991	0.002
113	H262	wild	H26	Turkey, 32.2 km W from Adıyaman to Besni	730	37.7022	38.0122	G1-W	0.007	0.991	0.002
114	H263	wild	H26	Turkey, 32.2 km W from Adıyaman to Besni	730	37.7022	38.0122	G1-W	0.007	0.991	0.002
115	471	wild	H26	Turkey, 32.2 km W from Adıyaman to Besni	730	37.7022	38.0122	G1-W	0.205	0.791	0.004	HP-34			Hakan Özkan	MPIZ922
116	H281	wild	H28	Turkey, 44.5 km W from Adiyaman to Besni	710	37.7058	37.9153	Admixture	0.283	0.614	0.103
117	H282	wild	H28	Turkey, 44.5 km W from Adiyaman to Besni	710	37.7058	37.9153	Admixture	0.242	0.731	0.027
118	H283	wild	H28	Turkey, 44.5 km W from Adiyaman to Besni	710	37.7058	37.9153	Admixture	0.035	0.683	0.282
119	H285	wild	H28	Turkey, 44.5 km W from Adiyaman to Besni	710	37.7058	37.9153	G1-W	0.05	0.945	0.005
120	H286	wild	H28	Turkey, 44.5 km W from Adiyaman to Besni	710	37.7058	37.9153	Admixture	0.127	0.634	0.239
121	H291	wild	H29	Turkey, 2.8 km SW from Besni to Araban	860	37.6786	37.865	G1-W	0.281	0.717	0.002
122	H293	wild	H29	Turkey, 2.8 km SW from Besni to Araban	860	37.6786	37.865	Admixture	0.421	0.576	0.003
123	H294	wild	H29	Turkey, 2.8 km SW from Besni to Araban	860	37.6786	37.865	Admixture	0.402	0.595	0.003
124	472	wild	H29	Turkey, 2.8 km SW from Besni to Araban	860	37.6786	37.865	G1-W	0.284	0.71	0.006	HP-37			Hakan Özkan	MPIZ922
125	H301	wild	H30	Turkey, 13.5 km SW from Besni to Araban	910	37.6583	37.7867	G1-W	0.143	0.855	0.002
126	H302	wild	H30	Turkey, 13.5 km SW from Besni to Araban	910	37.6583	37.7867	G1-W	0.008	0.989	0.003
127	H303	wild	H30	Turkey, 13.5 km SW from Besni to Araban	910	37.6583	37.7867	G1-W	0.007	0.991	0.002
128	H304	wild	H30	Turkey, 13.5 km SW from Besni to Araban	910	37.6583	37.7867	G1-W	0.01	0.989	0.001
129	473	wild	H30	Turkey, 13.5 km SW from Besni to Araban	910	37.6583	37.7867	G1-W	0.057	0.941	0.002	HP-38			Hakan Özkan	MPIZ922
130	474	wild	H30	Turkey, 13.5 km SW from Besni to Araban	910	37.6583	37.7867	Admixture	0.081	0.51	0.409	HP-38			Hakan Özkan	MPIZ922
131	744	wild	H30	Turkey, 13.5 km SW from Besni to Araban	910	37.6583	37.7867	G1-W	0.008	0.775	0.217	HP-38			Hakan Özkan	MPIZ922
132	H311	wild	H31	Turkey,30.6 km SW from Besni to Araban	770	37.5419	37.7403	G1-W	0.011	0.987	0.002
133	H322	wild	H32	Turkey, 14 km SW from Araban to Gaziantep	670	37.3897	37.5622	G1-W	0.007	0.991	0.002
134	H323	wild	H32	Turkey, 14 km SW from Araban to Gaziantep	670	37.3897	37.5622	G1-W	0.007	0.985	0.008
135	H324	wild	H32	Turkey, 14 km SW from Araban to Gaziantep	670	37.3897	37.5622	G1-W	0.004	0.989	0.007
136	H325	wild	H32	Turkey, 14 km SW from Araban to Gaziantep	670	37.3897	37.5622	G1-W	0.24	0.758	0.002
137	H331	wild	H33	Turkey, 17.5 km W from Gaziantep to Nurdağ	1010	37.1706	37.2033	G1-W	0.073	0.922	0.005
138	H334	wild	H33	Turkey, 17.5 km W from Gaziantep to Nurdağ	1010	37.1706	37.2033	G1-W	0.005	0.993	0.002
139	H335	wild	H33	Turkey, 17.5 km W from Gaziantep to Nurdağ	1010	37.1706	37.2033	G1-W	0.008	0.99	0.002
140	H342	wild	H34	Turkey,41 km E from Türkoğlu to Gaziantep	681	37.3297	37.1636	G1-W	0.008	0.99	0.002
141	H343	wild	H34	Turkey,41 km E from Türkoğlu to Gaziantep	681	37.3297	37.1636	G2	0.986	0.011	0.003
142	H351	wild	H35	Turkey, 42 km E from Türkoğlu to Gaziantep	722	37.3253	37.1578	G1-W	0.015	0.983	0.002
143	H352	wild	H35	Turkey, 42 km E from Türkoğlu to Gaziantep	722	37.3253	37.1578	G1-W	0.014	0.984	0.002
144	H353	wild	H35	Turkey, 42 km E from Türkoğlu to Gaziantep	722	37.3253	37.1578	G1-W	0.006	0.992	0.002
145	H354	wild	H35	Turkey, 42 km E from Türkoğlu to Gaziantep	722	37.3253	37.1578	G1-W	0.006	0.992	0.002
146	H355	wild	H35	Turkey, 42 km E from Türkoğlu to Gaziantep	722	37.3253	37.1578	G1-W	0.006	0.992	0.002
147	452	wild	H35	Turkey, 42 km E from Türkoğlu to Gaziantep	722	37.3253	37.1578	G1-W	0.007	0.985	0.008	HP-02			Hakan Özkan	MPIZ922
148	728	wild	H35	Turkey, 42 km E from Türkoğlu to Gaziantep	722	37.3253	37.1578	G1-W	0.006	0.991	0.003	HP-02			Hakan Özkan	MPIZ922
149	H361	wild	H36	Turkey, 44 km E from Türkoğlu to Gaziantep	815	37.3206	37.1689	G1-W	0.003	0.994	0.003
150	H362	wild	H36	Turkey, 44 km E from Türkoğlu to Gaziantep	815	37.3206	37.1689	G1-W	0.003	0.995	0.002
151	H363	wild	H36	Turkey, 44 km E from Türkoğlu to Gaziantep	815	37.3206	37.1689	G1-W	0.003	0.994	0.003
152	H364	wild	H36	Turkey, 44 km E from Türkoğlu to Gaziantep	815	37.3206	37.1689	G1-W	0.003	0.994	0.003
153	H365	wild	H36	Turkey, 44 km E from Türkoğlu to Gaziantep	815	37.3206	37.1689	G1-W	0.004	0.994	0.002
154	H371	wild	H37	Turkey, 50 km SE from Türkoğlu to Gaziantep	927	37.2878	37.1894	G1-W	0.005	0.993	0.002
155	H372	wild	H37	Turkey, 50 km SE from Türkoğlu to Gaziantep	927	37.2878	37.1894	G1-W	0.008	0.99	0.002
156	H373	wild	H37	Turkey, 50 km SE from Türkoğlu to Gaziantep	927	37.2878	37.1894	G1-W	0.005	0.994	0.001
157	H374	wild	H37	Turkey, 50 km SE from Türkoğlu to Gaziantep	927	37.2878	37.1894	G1-W	0.026	0.971	0.003
158	H375	wild	H37	Turkey, 50 km SE from Türkoğlu to Gaziantep	927	37.2878	37.1894	G1-W	0.005	0.993	0.002
159	453	wild	H37	Turkey, 50 km SE from Türkoğlu to Gaziantep	927	37.2878	37.1894	G1-W	0.007	0.991	0.002	HP-03			Hakan Özkan	MPIZ922
160	729	wild	H37	Turkey, 50 km SE from Türkoğlu to Gaziantep	927	37.2878	37.1894	G1-W	0.005	0.992	0.003	HP-03			Hakan Özkan	MPIZ922
161	H383	wild	H38	Turkey, 60 km SE from Türkoğlu	845	37.2925	37.245	G1-W	0.011	0.988	0.001
162	H384	wild	H38	Turkey, 60 km SE from Türkoğlu	845	37.2925	37.245	G1-W	0.008	0.991	0.001
163	H385	wild	H38	Turkey, 60 km SE from Türkoğlu	845	37.2925	37.245	G1-W	0.008	0.989	0.003
164	H391	wild	H39	Turkey, 72 km SE from Türkoğlu ( W of Karadağ)	800	37.3294	37.2747	G1-W	0.005	0.988	0.007
165	H392	wild	H39	Turkey, 72 km SE from Türkoğlu ( W of Karadağ)	800	37.3294	37.2747	G1-W	0.005	0.988	0.007
166	H393	wild	H39	Turkey, 72 km SE from Türkoğlu ( W of Karadağ)	800	37.3294	37.2747	G1-W	0.005	0.988	0.007
167	H394	wild	H39	Turkey, 72 km SE from Türkoğlu ( W of Karadağ)	800	37.3294	37.2747	G1-W	0.016	0.978	0.006
168	H395	wild	H39	Turkey, 72 km SE from Türkoğlu ( W of Karadağ)	800	37.3294	37.2747	G1-W	0.04	0.952	0.008
169	730	wild	H39	Turkey, 72 km SE from Türkoğlu ( W of Karadağ)	800	37.3294	37.2747	G1-W	0.005	0.906	0.089	HP-06			Hakan Özkan	MPIZ922
170	H401	wild	H40	Turkey, 22 km NEE from Narlı (WSW of Ganidaği)	980	37.4239	37.2831	G1-W	0.005	0.991	0.004
171	H403	wild	H40	Turkey, 22 km NEE from Narlı (WSW of Ganidaği)	980	37.4239	37.2831	G1-W	0.004	0.993	0.003
172	H405	wild	H40	Turkey, 22 km NEE from Narlı (WSW of Ganidaği)	980	37.4239	37.2831	G1-W	0.004	0.993	0.003
173	731	wild	H40	Turkey, 22 km NEE from Narlı (WSW of Ganidaği)	980	37.4239	37.2831	G1-W	0.005	0.963	0.032	HP-07			Hakan Özkan	MPIZ922
174	H411	wild	H41	Turkey,30 km E from Narlı ( W of Karadağ)	790	37.3683	37.3086	G1-W	0.003	0.993	0.004
175	H412	wild	H41	Turkey,30 km E from Narlı ( W of Karadağ)	790	37.3683	37.3086	G1-W	0.003	0.994	0.003
176	H414	wild	H41	Turkey,30 km E from Narlı ( W of Karadağ)	790	37.3683	37.3086	G1-W	0.048	0.95	0.002
177	H421	wild	H42	Turkey,Tilmen Höyük, 9 km E from Islahiye to Musabeyli	470	37.0306	36.7061	Admixture	0.332	0.65	0.018
178	H433	wild	H43	Turkey, 15 km E from Islahiye to Musabeyli	431	36.9786	36.7281	G1-W	0.016	0.978	0.006
179	H434	wild	H43	Turkey, 15 km E from Islahiye to Musabeyli	431	36.9786	36.7281	G1-W	0.009	0.984	0.007
180	H435	wild	H43	Turkey, 15 km E from Islahiye to Musabeyli	431	36.9786	36.7281	G1-W	0.008	0.983	0.009	HP-46			Hakan Özkan	MPIZ922
181	745	wild	H43	Turkey, 15 km E from Islahiye to Musabeyli	431	36.9786	36.7281	G1-W	0.286	0.706	0.008	HP-46			Hakan Özkan	MPIZ922
182	746	wild	H43	Turkey, 15 km E from Islahiye to Musabeyli	431	36.9786	36.7281	G1-W	0.015	0.971	0.014
183	H442	wild	H44	Turkey,35 km SE from Islahiye to Musebeyli	890	36.9767	36.9028	G1-W	0.193	0.805	0.002
184	H443	wild	H44	Turkey,35 km SE from Islahiye to Musebeyli	890	36.9767	36.9028	G1-W	0.009	0.989	0.002
185	H445	wild	H44	Turkey,35 km SE from Islahiye to Musebeyli	890	36.9767	36.9028	G1-W	0.01	0.989	0.001
186	H451	wild	H45	Turkey, 4 km SE from Musabeyli to Kilis	630	36.8661	36.9519	G1-W	0.006	0.992	0.002
187	H452	wild	H45	Turkey, 4 km SE from Musabeyli to Kilis	630	36.8661	36.9519	G1-W	0.004	0.994	0.002
188	H453	wild	H45	Turkey, 4 km SE from Musabeyli to Kilis	630	36.8661	36.9519	G1-W	0.005	0.993	0.002
189	H455	wild	H45	Turkey, 4 km SE from Musabeyli to Kilis	630	36.8661	36.9519	G1-W	0.006	0.992	0.002
190	747	wild	H45	Turkey, 4 km SE from Musabeyli to Kilis	630	36.8661	36.9519	G1-W	0.004	0.992	0.004	HP-48			Hakan Özkan	MPIZ922
191	H461	wild	H46	Turkey,23 km NE from Kilis to Gaziantep	710	36.8403	37.2825	G1-W	0.25	0.747	0.003
192	H463	wild	H46	Turkey,23 km NE from Kilis to Gaziantep	710	36.8403	37.2825	G1-W	0.004	0.895	0.101
193	H471	wild	H47	Turkey,24 km NE from Kilis to Gaziantep	700	36.8722	37.2033	G1-W	0.018	0.98	0.002
194	H472	wild	H47	Turkey,24 km NE from Kilis to Gaziantep	700	36.8722	37.2033	G1-W	0.032	0.965	0.003
195	H483	wild	H48	Turkey,26 km NE from Kilis to Gaziantep	800	36.9081	37.1969	G1-W	0.03	0.966	0.004
196	H484	wild	H48	Turkey,26 km NE from Kilis to Gaziantep	800	36.9081	37.1969	G1-W	0.014	0.983	0.003
197	H485	wild	H48	Turkey,26 km NE from Kilis to Gaziantep	800	36.9081	37.1969	G1-W	0.022	0.974	0.004
198	H491	wild	H49	Turkey,28 km NE from Kilis to Gaziantep	860	36.9206	37.1447	Admixture	0.32	0.678	0.002
199	H501	wild	H50	Turkey,29 km NE from Kilis to Gaziantep	730	36.9242	37.0786	G1-W	0.05	0.941	0.009
200	H502	wild	H50	Turkey,29 km NE from Kilis to Gaziantep	730	36.9242	37.0786	G1-W	0.003	0.993	0.004
201	H511	wild	H51	Turkey,30 km NE from Kilis to Gaziantep	690	36.9125	37.0269	G1-W	0.01	0.988	0.002
202	H521	wild	H52	Turkey,32 km NE from Kilis to Gaziantep	950	36.9944	37.0269	G1-W	0.004	0.991	0.005
203	H522	wild	H52	Turkey,32 km NE from Kilis to Gaziantep	950	36.9944	37.0269	G1-W	0.005	0.99	0.005
204	H523	wild	H52	Turkey,32 km NE from Kilis to Gaziantep	950	36.9944	37.0269	G1-W	0.006	0.99	0.004
205	H524	wild	H52	Turkey,32 km NE from Kilis to Gaziantep	950	36.9944	37.0269	G1-W	0.006	0.99	0.004
206	H525	wild	H52	Turkey,32 km NE from Kilis to Gaziantep	950	36.9944	37.0269	G1-W	0.007	0.988	0.005
207	H533	wild	H53	Turkey,34 km NE from Kilis to Gaziantep	970	36.9944	37.0269	G1-W	0.222	0.771	0.007
208	H534	wild	H53	Turkey,34 km NE from Kilis to Gaziantep	970	36.9944	37.0269	G1-W	0.127	0.866	0.007
209	H535	wild	H53	Turkey,34 km NE from Kilis to Gaziantep	970	36.9944	37.0269	G1-W	0.013	0.958	0.029
210	H551	wild	H55	Turkey,35 km NE from Kilis to Gaziantep	680	37.3803	37.2056	G1-W	0.003	0.988	0.009
211	H561	wild	H56	Turkey,36 km NE from Kilis to Gaziantep	880	37.0333	37.23	G1-W	0.033	0.965	0.002
212	H563	wild	H56	Turkey,36 km NE from Kilis to Gaziantep	880	37.0333	37.23	G1-W	0.032	0.966	0.002
213	H564	wild	H56	Turkey,36 km NE from Kilis to Gaziantep	880	37.0333	37.23	G1-W	0.036	0.963	0.001
214	H565	wild	H56	Turkey,36 km NE from Kilis to Gaziantep	880	37.0333	37.23	G1-W	0.018	0.98	0.002
215	H571	wild	H57	Turkey,39 km NE from Kilis to Gaziantep	920	37.3306	37.3142	G1-W	0.008	0.99	0.002
216	H572	wild	H57	Turkey,39 km NE from Kilis to Gaziantep	920	37.3306	37.3142	G1-W	0.011	0.987	0.002
217	H573	wild	H57	Turkey,39 km NE from Kilis to Gaziantep	920	37.3306	37.3142	G1-W	0.008	0.99	0.002
218	H574	wild	H57	Turkey,39 km NE from Kilis to Gaziantep	920	37.3306	37.3142	G1-W	0.017	0.981	0.002
219	H575	wild	H57	Turkey,39 km NE from Kilis to Gaziantep	920	37.3306	37.3142	G1-W	0.009	0.99	0.001
220	H581	wild	H58	Turkey,44 km NE from Kilis to Gaziantep	1000	37.4567	37.4567	G1-W	0.004	0.988	0.008
221	H591	wild	H59	Turkey,46 km NE from Kilis to Gaziantep	831	37.2139	37.4903	G1-W	0.003	0.994	0.003
222	H601	wild	H60	Turkey,47 km NE from Kilis to Gaziantep	870	37.2464	37.5583	G1-W	0.006	0.992	0.002
223	H602	wild	H60	Turkey,47 km NE from Kilis to Gaziantep	870	37.2464	37.5583	G1-W	0.007	0.991	0.002
224	H603	wild	H60	Turkey,47 km NE from Kilis to Gaziantep	870	37.2464	37.5583	G1-W	0.006	0.992	0.002
225	H604	wild	H60	Turkey,47 km NE from Kilis to Gaziantep	870	37.2464	37.5583	G1-W	0.007	0.991	0.002
226	H612	wild	H61	Turkey,48 km NE from Kilis to Gaziantep	800	37.2814	37.6014	G1-W	0.017	0.981	0.002
227	H613	wild	H61	Turkey,48 km NE from Kilis to Gaziantep	800	37.2814	37.6014	G1-W	0.027	0.942	0.031
228	H621	wild	H62	Turkey,49 km NE from Kilis to Gaziantep	700	37.3056	37.6447	G1-W	0.275	0.723	0.002
229	H631	wild	H63	Turkey,50 km NE from Kilis to Gaziantep	510	37.315	37.7347	G1-W	0.114	0.884	0.002
230	H632	wild	H63	Turkey,50 km NE from Kilis to Gaziantep	510	37.315	37.7347	G1-W	0.141	0.858	0.001
231	H633	wild	H63	Turkey,50 km NE from Kilis to Gaziantep	510	37.315	37.7347	G1-W	0.014	0.984	0.002
232	H634	wild	H63	Turkey,50 km NE from Kilis to Gaziantep	510	37.315	37.7347	G1-W	0.116	0.882	0.002
233	H635	wild	H63	Turkey,50 km NE from Kilis to Gaziantep	510	37.315	37.7347	G1-W	0.028	0.97	0.002
234	H641	wild	H64	Turkey,52 km NE from Kilis to Gaziantep	600	37.2994	37.8231	G1-W	0.064	0.776	0.16
235	H642	wild	H64	Turkey,52 km NE from Kilis to Gaziantep	600	37.2994	37.8231	G1-W	0.005	0.992	0.003
236	H643	wild	H64	Turkey,52 km NE from Kilis to Gaziantep	600	37.2994	37.8231	G1-W	0.026	0.971	0.003
237	H644	wild	H64	Turkey,52 km NE from Kilis to Gaziantep	600	37.2994	37.8231	G1-W	0.18	0.781	0.039
238	H645	wild	H64	Turkey,52 km NE from Kilis to Gaziantep	600	37.2994	37.8231	G1-W	0.003	0.994	0.003
239	H651	wild	H65	Turkey,53 km NE from Kilis to Gaziantep	580	37.3361	37.8128	G1-W	0.009	0.987	0.004
240	H652	wild	H65	Turkey,53 km NE from Kilis to Gaziantep	580	37.3361	37.8128	G1-W	0.012	0.985	0.003
241	H661	wild	H66	Turkey,54 km NE from Kilis to Gaziantep	700	37.3739	37.8458	G1-W	0.012	0.982	0.006
242	H662	wild	H66	Turkey,54 km NE from Kilis to Gaziantep	700	37.3739	37.8458	G1-W	0.007	0.99	0.003
243	H663	wild	H66	Turkey,54 km NE from Kilis to Gaziantep	700	37.3739	37.8458	G1-W	0.006	0.992	0.002
244	H664	wild	H66	Turkey,54 km NE from Kilis to Gaziantep	700	37.3739	37.8458	G1-W	0.005	0.993	0.002
245	H672	wild	H67	Turkey,56 km NE from Kilis to Gaziantep	660	37.2722	37.5269	G1-W	0.002	0.995	0.003
246	H682	wild	H68	Turkey,57 km NE from Kilis to Gaziantep	700	37.2678	37.5208	G1-W	0.002	0.994	0.004
247	H683	wild	H68	Turkey,57 km NE from Kilis to Gaziantep	700	37.2678	37.5208	G1-W	0.002	0.994	0.004
248	H691	wild	H69	Turkey,58 km NE from Kilis to Gaziantep	720	37.2669	37.5144	G1-W	0.127	0.854	0.019
249	H702	wild	H70	Turkey,59 km from Kilis to Gaziantep	770	37.2592	37.4842	G1-W	0.062	0.934	0.004
250	H704	wild	H70	Turkey,59 km from Kilis to Gaziantep	770	37.2592	37.4842	G1-W	0.029	0.93	0.041
251	H1041	wild	H104	Turkey, 67.9 km W from Midyat to Mardin	880	37.3319	40.7714	G1-E	0.943	0.052	0.005
252	742	wild	H104	Turkey, 67.9 km W from Midyat to Mardin	880	37.3319	40.7714	G1-E	0.985	0.009	0.006	HP-31			Hakan Özkan	MPIZ922
253	470	wild	H104	Turkey, 67.9 km W from Midyat to Mardin	880	37.3319	40.7714	G1-E	0.85	0.148	0.002	HP-31			Hakan Özkan	MPIZ922
254	H1051	wild	H105	Turkey,9.6 km W from Bucak to Kahta	820	37.8833	38.8775	G1-E	0.718	0.258	0.024
255	H1091	wild	H109	Turkey, 37.8 km SW from Pirinçlik	1410	37.7783	39.78	Admixture	0.627	0.37	0.003
256	462	wild	H109	Turkey, 37.8 km SW from Pirinçlik	1410	37.7783	39.78	G1-E	0.855	0.142	0.003	HP-20			Hakan Özkan	MPIZ922
257	H1071	wild	H107	Turkey,51 km SE from Türkoğlu to Gaziantep	919	37.2817	37.195	G1-W	0.039	0.959	0.002
258	H1081	wild	H108	Turkey,21.9 km N from Kırıkhan to Hassa	400	36.7567	36.5183	G1-W	0.174	0.809	0.017
259	255	wild	H129	Turkey,Gaziantep, 2 Km before Musabeyli	625	36.8389	36.9325	G1-W	0.018	0.979	0.003	HID	181676	IG 116097	ICARDA	MPIZ922
260	262	wild	H110	Turkey, Gaziantep, 20 km N on the way from Kilis to Gaziantep	700	36.7808	37.2833	G1-W	0.006	0.892	0.102	HID	181700	IG 116122	ICARDA	MPIZ922
261	264	wild	H111	Turkey, Gaziantep, between Karadut and Kızılkent villages	950	36.9456	36.925	G1-W	0.069	0.923	0.008	HID	181703	IG 116126	ICARDA	MPIZ922
262	266	wild	H112	Turkey, Gaziantep, between Musabeyli and Karbeyaz	700	36.8672	36.95	G1-W	0.005	0.988	0.007	HID	181706	IG 116130	ICARDA	MPIZ922
263	565	wild	H113	Turkey, Urfa, Ceylanpınar	367	36.8508	40.0475	G1-E	0.95	0.01	0.04	BS03	PI 245740	245740	USDA	MPIZ922
264	580	wild	H114	Turkey, Siirt, North side of road, just over bridge on road to Eruh	560	37.8167	41.8667	Admixture	0.598	0.327	0.075	BS20	PI 560558	560558	USDA	MPIZ922
265	624	wild	H115	Turkey, Gaziantep, 500 m before Çimenli	870	36.9208	37.1817	Admixture	0.345	0.623	0.032	HID	181698/mix	IG 116120	ICARDA	MPIZ922
266	636	wild	H116	Turkey, Diyarbakır, 43 km North	734	38.1536	40.2258	G1-E	0.794	0.19	0.016	HID	402768	AUS 402768	Aust.WCC	MPIZ922
267	662	wild	H117	Turkey, Gaziantep, 2 km from Alibeyli North on the way to Gaziantep	470	36.6911	37.4644	G1-E	0.859	0.098	0.043	HID	181679/mix	IG 116100	ICARDA	MPIZ922
268	664	wild	H118	Turkey, Gaziantep, 1 km to Nizip village	658	37.0881	37.7106	Admixture	0.428	0.457	0.115	HID	181688	IG 116109	ICARDA	MPIZ922
269	665	wild	H119	Turkey, Gaziantep, 30 km N on the way from Gaziantep to Yavuzeli	800	37.1919	37.4597	G1-W	0.109	0.862	0.029	HID	181689	IG 116110	ICARDA	MPIZ922
270	666	wild	H120	Turkey, Gaziantep, 400 m from Köksalan village	910	37.2806	37.2383	G1-W	0.193	0.793	0.014	HID	181693	IG 116115	ICARDA	MPIZ922
271	667	wild	H121	Turkey, Gaziantep, 1 km N Akçaburç	830	37.2531	37.3331	G1-W	0.01	0.872	0.118	HID	181694	IG 116116	ICARDA	MPIZ922
272	668	wild	H122	Turkey, Gaziantep, 2 km from Kara Yusuflu road to Yavuzeli	750	37.3228	37.4672	G1-W	0.039	0.958	0.003	HID	181696	IG 116118	ICARDA	MPIZ922
273	670	wild	H123	Turkey, Gaziantep, 1 km before Yeniceli	970	36.9922	36.9322	G1-W	0.003	0.993	0.004	HID	181702	IG 116125	ICARDA	MPIZ922
274	674	wild	H124	Turkey, Siverek, 9 km East	961	37.7532	39.4506	G1-E	0.923	0.014	0.063	HID	402769	AUS 402769	Aust.WCC	MPIZ922
275	681	wild	H125	Turkey, Salni Urfa, 2 Km Birecik	379	37.0293	37.9876	G1-W	0.129	0.799	0.072	HID	TR 50264		Izmir Tur.	MPIZ922
276	749	wild	H126	Turkey, between Hilvan and Siverek, 15 km SW Siverek	661	37.6453	39.2119	G1-E	0.99	0.006	0.004	HP-60			Hakan Özkan	MPIZ922
277	753	wild	H127	Turkey, Ceylanpınar road, Şanlıurfa	420	36.95	40.0006	G1-E	0.942	0.034	0.024	HP-63			Hakan Özkan	MPIZ922
278	755	wild	H1281	Turkey, Ceylanpınar-Viranşehir road, Şanlıurfa	490	37.1339	39.8408	G1-E	0.994	0.003	0.003	HP-67			Hakan Özkan
279	756	wild	H1282	Turkey, Ceylanpınar-Viranşehir road, Şanlıurfa	490	37.1339	39.8408	G1-E	0.995	0.003	0.002	HP-67			Hakan Özkan
280	758	wild	H1283	Turkey, Ceylanpınar-Viranşehir road, Şanlıurfa	490	37.1339	39.8408	G1-E	0.993	0.003	0.004	HP-67			Hakan Özkan
281	761	wild	H1284	Turkey, Ceylanpınar-Viranşehir road, Şanlıurfa	490	37.1339	39.8408	G1-E	0.994	0.003	0.003	HP-67			Hakan Özkan
282	525	landrace		TUR	418	37.0294	37.9903	G2	0.028	0.202	0.77	BV08	PI 119321	119321	USDA	MPIZ922
283	530	landrace		TUR	352	36.7111	38.9475	G2	0.003	0.002	0.995	BV13	PI 168372	168372	USDA	MPIZ922
284	532	landrace		TUR	478	37.0839	40.6469	G2	0.006	0.011	0.983	BV15	PI 168431	168431	USDA	MPIZ922
285	533	landrace		TUR	517	36.9039	38.3478	G2	0.004	0.006	0.99	BV16	PI 170946	170946	USDA	MPIZ922
286	534	landrace		TUR	367	36.8508	40.0475	G2	0.07	0.038	0.892	BV17	PI 172510	172510	USDA	MPIZ922
287	536	landrace		TUR	517	36.9039	38.3478	G2	0.058	0.168	0.774	BV19	PI 178369	178369	USDA	MPIZ922
288	537	landrace		TUR	368	36.8833	39.0667	G2	0.003	0.004	0.993	BV20	PI 178378	178378	USDA	MPIZ922
289	541	landrace		TUR	1887	37.585	43.5669	G2	0.003	0.002	0.995	BV24	PI 178399	178399	USDA	MPIZ922
290	556	landrace		TUR	668	38.5458	28.6494	G2	0.005	0.005	0.99	BV39	PI 329061	329061	USDA, selected from Morrell	MPIZ922
291	801	landrace		TUR				G2	0.008	0.01	0.982	HOR4727			IPK	GENOBAR
292	802	landrace		TUR				G2	0.005	0.004	0.991	HOR8006			IPK	GENOBAR
293	803	landrace		TUR				G2	0.003	0.002	0.995	HOR8050			IPK	GENOBAR
294	520	landrace		KGZ	718	42.9	74.6	G2	0.007	0.038	0.955	BV02	PI 35053	35053	USDA, selected from Morrell	MPIZ922
295	521	landrace		ESP	583	42.7333	-2.68333	G2	0.082	0.008	0.91	BV03	PI 58063	58063	USDA, selected from Morrell	MPIZ922
296	522	landrace		IND	2884	34.55	75.9833	G2	0.042	0.004	0.954	BV04	PI 58416	58416	USDA, selected from Morrell	MPIZ922
297	523	landrace		UZB	91	41.6	60.15	G2	0.002	0.012	0.986	BV05	PI 84311	84311	USDA, selected from Morrell	MPIZ922
298	524	landrace		KOR		39.5	126.4	G2	0.019	0.003	0.978	BV06	PI 87780	87780	USDA, selected from Morrell	MPIZ922
299	526	landrace		IRN	1359	36.75	45.7167	G2	0.065	0.02	0.915	BV09	PI 143454	143454	USDA	MPIZ922
300	527	landrace		IRN	1359	36.75	45.7167	G2	0.003	0.007	0.99	BV10	PI 143457	143457	USDA	MPIZ922
301	529	landrace		IRN	1791	34.8333	48.5833	Admixture	0.015	0.295	0.69	BV12	PI 143462	143462	USDA	MPIZ922
302	535	landrace		NPL	2288	28	84	G2	0.079	0.005	0.916	BV18	PI 176066	176066	USDA, selected from Morrell	MPIZ922
303	549	landrace		JOR	763	31.7167	35.8	G2	0.05	0.198	0.752	BV32	PI 203144	203144	USDA, selected from Morrell	MPIZ922
304	399	landrace		ETH				G2	0.008	0.004	0.988	G		BGRC 5366		MPIZ922
305	400	landrace		MAR				G2	0.039	0.01	0.951	G		BGRC 5367		MPIZ922
306	402	landrace		DZA				G2	0.009	0.004	0.987	G	CI 2612, CIho 2612	BGRC 5372		MPIZ922
307	410	landrace		PAK				G2	0.007	0.005	0.988	G		BGRC 11929		MPIZ922
308	411	landrace		CHE				G2	0.008	0.028	0.964	G		BGRC 12396		MPIZ922
309	412	landrace		ETH				G2	0.003	0.004	0.993	G		BGRC 15670		MPIZ922
310	414	landrace		YEM				G2	0.028	0.022	0.95	G		BGRC 26054		MPIZ922
311	421	landrace		SYR				Admixture	0.025	0.285	0.69	G	BCC197	BCC 197	E. Weltzien	MPIZ922
312	550	landrace		IRN				G2	0.061	0.112	0.827	BV33	PI 225135	225135	USDA, selected from Morrell	MPIZ922
313	560	landrace		GEO	570	42.2	45.3	G2	0.004	0.019	0.977	BV43	PI 573695	573695	USDA	MPIZ922
314	711	landrace		BEL				G2	0.111	0.007	0.882	G		BGRC 5983		MPIZ922
315	764	landrace		LBY	455	26.4667	14.3833	G2	0.004	0.06	0.936	BCC118			IPK	GENOBAR
316	715	landrace		CYP				G2	0.003	0.003	0.994	G		BGRC 13156		MPIZ922
317	720	landrace		CAN				G2	0.059	0.01	0.931	G		BGRC 38255		MPIZ922
318	773	landrace		RUS				G2	0.004	0.003	0.993	BCC1479			IPK	GENOBAR
319	774	landrace		RUS				G2	0.002	0.003	0.995	BCC1487			IPK	GENOBAR
320	775	landrace		MAR				G2	0.004	0.035	0.961	BCC149			IPK	GENOBAR
321	776	landrace		KAZ				G2	0.009	0.102	0.889	BCC1494			IPK	GENOBAR
322	777	landrace		KGZ				G2	0.012	0.014	0.974	BCC1497			IPK	GENOBAR
323	778	landrace		TJK				G2	0.006	0.006	0.988	BCC1500			IPK	GENOBAR
324	779	landrace		TKM				G2	0.002	0.002	0.996	BCC1503			IPK	GENOBAR
325	782	landrace		BGR				G2	0.025	0.204	0.771	BCC1561			IPK	GENOBAR
326	783	landrace		ALB				G2	0.018	0.185	0.797	BCC1565			IPK	GENOBAR
327	784	landrace		GRC				G2	0.002	0.003	0.995	BCC1566			IPK	GENOBAR
328	785	landrace		ITA				G2	0.001	0.002	0.997	BCC1589			IPK	GENOBAR
329	786	landrace		OMN				G2	0.011	0.057	0.932	BCC167			IPK	GENOBAR
330	787	landrace		PAK				G2	0.159	0.009	0.832	BCC173			IPK	GENOBAR
331	788	landrace		SYR				G2	0.024	0.023	0.953	BCC197			IPK	GENOBAR
332	789	landrace		TJK				G2	0.002	0.003	0.995	BCC219			IPK	GENOBAR
333	795	landrace		NPL				G2	0.153	0.009	0.838	BCC768			IPK	GENOBAR
334	800	landrace		IRN				G2	0.012	0.003	0.985	HOR2835			IPK	GENOBAR
335	70365	landrace		IRN				G2	0.035	0.021	0.944
336	70115	landrace		IRN				G2	0.001	0.031	0.968
337	3267	landrace		IRN				G2	0.016	0.08	0.904
338	3821	landrace		IRN				G2	0.005	0.089	0.906
339	3826	landrace		IRN				G2	0.124	0.002	0.874
340	4791	landrace		IRN				G2	0.029	0.079	0.892
341	4792	landrace		IRN				G2	0.012	0.123	0.865
342	4854	landrace		IRN				G2	0.026	0.205	0.769
343	Anadolu	cultivar		TUR				G2	0.002	0.001	0.997
344	Kral-97	cultivar		TUR				G2	0.024	0.106	0.87
345	Aydanhanım	cultivar		TUR				G2	0.002	0.001	0.997
346	Efes3	cultivar		TUR				G2	0.002	0.001	0.997
347	Efes6	cultivar		TUR				G2	0.002	0.002	0.996
348	Çetin-2000	cultivar		TUR				G2	0.007	0.008	0.985
349	Efes4	cultivar		TUR				G2	0.001	0.002	0.997
350	Efes2	cultivar		TUR				G2	0.001	0.002	0.997
351	Çumra-2001	cultivar		TUR				G2	0.003	0.002	0.995
352	Angora	cultivar		TUR				G2	0.001	0.001	0.998
353	Bülbül	cultivar		TUR				G2	0.002	0.002	0.996
354	Yıldırım	cultivar		TUR				G2	0.002	0.003	0.995
355	Karatay-94	cultivar		TUR				G2	0.001	0.001	0.998
356	Tarm-92	cultivar		TUR				G2	0.001	0.002	0.997
357	Anadolu9	cultivar		TUR				G2	0.002	0.002	0.996
358	Yesevi-93	cultivar		TUR				G2	0.003	0.003	0.994
359	Kalaycı-97	cultivar		TUR				G2	0.002	0.002	0.996
360	Yercil	cultivar		TUR				G2	0.075	0.009	0.916
361	Efes98	cultivar		TUR				G2	0.002	0.001	0.997
362	Obruk86	cultivar		TUR				G2	0.012	0.011	0.977
363	Şahin-91	cultivar		TUR				G2	0.002	0.002	0.996
364	Orza	cultivar		TUR				G2	0.002	0.001	0.997
365	Efes1	cultivar		TUR				G2	0.002	0.001	0.997
366	Sladoran	cultivar		TUR				G2	0.002	0.001	0.997
367	Balkan-96	cultivar		TUR				G2	0.002	0.001	0.997
368	Siraliyaz	cultivar		TUR				G2	0.003	0.02	0.977
369	Aday4	cultivar		TUR				G2	0.002	0.006	0.992
370	Avcı-2002	cultivar		TUR				G2	0.002	0.003	0.995
371	SiraliCa	cultivar		TUR				G2	0.011	0.004	0.985
372	YAsiyah	cultivar		TUR				Admixture	0.114	0.229	0.657
373	395	cultivar		ITA				G2	0.02	0.053	0.927	G		BGRC 5268		MPIZ922
374	405	cultivar		CZC				G2	0.003	0.017	0.98	G		BGRC 5815		MPIZ922
375	419	cultivar		NLD				G2	0.004	0.003	0.993	G	HOR 2232	BCC 1394		MPIZ922
376	593	cultivar		DEU				G2	0.026	0.006	0.968	Scarlett			Klaus Pillen	MPIZ922
377	693	cultivar		AUT				G2	0.004	0.006	0.99	G		BGRC 5219		MPIZ922
378	694	cultivar		ESP				G2	0.123	0.084	0.793	G		BGRC 5258		MPIZ922
379	702	cultivar		UKC				G2	0.003	0.003	0.994	G		BGRC 5691		MPIZ922
380	703	cultivar		DEU				G2	0.002	0.002	0.996	G		BGRC 5718		MPIZ922
381	704	cultivar		AUT				G2	0.004	0.013	0.983	G		BGRC 5767		MPIZ922
382	705	cultivar		CSK				G2	0.002	0.002	0.996	G		BGRC 5811		MPIZ922
383	712	cultivar		EGY				G2	0.013	0.182	0.805	G		BGRC 10621		MPIZ922
384	717	cultivar		USA				G2	0.136	0.031	0.833	G	CIho 702	BGRC 17715		MPIZ922
385	724	cultivar		HUN				G2	0.004	0.009	0.987	G		BGRC 38651		MPIZ922
386	727	cultivar		USA				G2	0.008	0.003	0.989	G			Bowman	MPIZ922
387	765	cultivar		GBR				G2	0.005	0.008	0.987	BCC1405			IPK	GENOBAR
388	766	cultivar		DEU				G2	0.002	0.002	0.996	BCC1417			IPK	GENOBAR
389	767	cultivar		CZE				G2	0.006	0.005	0.989	BCC1444			IPK	GENOBAR
390	768	cultivar		FIN				G2	0.003	0.003	0.994	BCC1453			IPK	GENOBAR
391	769	cultivar		RUS				G2	0.002	0.003	0.995	BCC1458			IPK	GENOBAR
392	770	cultivar		KAZ				G2	0.003	0.002	0.995	BCC1469			IPK	GENOBAR
393	771	cultivar		ARM				G2	0.002	0.016	0.982	BCC1471			IPK	GENOBAR
394	772	cultivar		UZB				G2	0.002	0.002	0.996	BCC1476			IPK	GENOBAR
395	780	cultivar		UKR				G2	0.007	0.012	0.981	BCC1505			IPK	GENOBAR
396	781	cultivar		YUG				G2	0.002	0.001	0.997	BCC1541			IPK	GENOBAR
397	790	cultivar		CHN				G2	0.093	0.005	0.902	BCC421			IPK	GENOBAR
398	791	cultivar		CHN				G2	0.002	0.003	0.995	BCC447			IPK	GENOBAR
399	792	cultivar		IND				G2	0.014	0.003	0.983	BCC579			IPK	GENOBAR
400	793	cultivar		JPN				G2	0.024	0.115	0.861	BCC625			IPK	GENOBAR
401	794	cultivar		KOR				G2	0.007	0.012	0.981	BCC719			IPK	GENOBAR
402	796	cultivar		USA				G2	0.011	0.059	0.93	BCC817			IPK	GENOBAR
403	798	cultivar		CHL				G2	0.002	0.002	0.996	BCC899			IPK	GENOBAR
404	799	cultivar		ISR				G2	0.002	0.023	0.975	HOR11373			IPK	GENOBAR
405	814	cultivar		GBR				G2	0.053	0.021	0.926	BCC1415			IPK	GENOBAR
406	815	cultivar		GRC				G2	0.009	0.006	0.985	BCC1548			IPK	GENOBAR
407	816	cultivar		MEX				G2	0.009	0.006	0.985	BCC812			IPK	GENOBAR
408	FAJR	cultivar		UNKNOWN				G2	0.003	0.032	0.965		(seed and plant improvement institute-Karaj-Iran)
409	NOSRAT	cultivar		UNKNOWN				G2	0.199	0.005	0.796		(seed and plant improvement institute-Karaj-Iran)
410	NUMAR	cultivar		UNKNOWN				G2	0.097	0.072	0.831		(seed and plant improvement institute-Karaj-Iran)
411	SHIRIN	cultivar		IRN				G2	0.122	0.054	0.824		(seed and plant improvement institute-Karaj-Iran)
412	TERAN	cultivar		UNKNOWN				G2	0.181	0.048	0.771		(seed and plant improvement institute-Karaj-Iran)
